# Supplementary material for: Short-Term Panax Ginseng Extract Supplementation Reduces Fasting Blood Triacylglycerides and Oxygen Consumption during Sub-Maximal Aerobic Exercise in Male Recreational Athletes
Source: Biomolecules. 2024 Apr 30;14(5):533. doi: 10.3390/biom14050533 (PMC11118118; doi:10.3390/biom14050533)
Supplement: Supplementary file 1 [file biomolecules-14-00533-s001.zip]

Archive with 1 entries (1 files):
- biomolecules-2949612-supplementary.pdf
